# Supplementary material for: Balancing Processability and Performance: Benzoxazole Thermosets with Ultra-Low Dielectric Constants and High Thermal Stability
Source: Polymers (Basel). 2026 Jun 5;18(11):1409. doi: 10.3390/polym18111409 (PMC13259294; doi:10.3390/polym18111409)
Supplement: Supplementary file 1 [file polymers-18-01409-s001.zip]

Archive with 1 entries (1 files):
- polymers-4333129-supplementary.pdf
